# Supplementary material for: Acid-Modulated Peptide Synthesis for Application on Oxide Biosensor Interfaces
Source: Nanomaterials (Basel). 2023 Dec 6;13(24):3092. doi: 10.3390/nano13243092 (PMC10746054; doi:10.3390/nano13243092)
Supplement: Supplementary file 1 [file nanomaterials-13-03092-s001.zip]

Archive with 1 entries (1 files):
- nanomaterials-2739675-supplementary.pdf
